# Supplementary material for: Design and Optimisation of Sustainable Sample Treatments Based on Ultrasound-Assisted Extraction and Strong Cation-Exchange Purification with Functionalised SBA-15 for Opium Alkaloids in Ground Poppy Seeds
Source: Toxins (Basel). 2023 Nov 24;15(12):672. doi: 10.3390/toxins15120672 (PMC10747185; doi:10.3390/toxins15120672)
Supplement: Supplementary file 1 [file toxins-15-00672-s001.zip]

Archive with 1 entries (1 files):
- toxins-2601853-supplementary.pdf
